# Supplementary material for: Lachemilla mexiquense (Rosaceae), a new species from Mexico
Source: PhytoKeys. 2016 Mar 25;(62):25–32. doi: 10.3897/phytokeys.62.7953 (PMC4856900; doi:10.3897/phytokeys.62.7953)
Supplement: XML Treatment for Lachemilla mexiquense [file phytokeys.62.7953-treatment1.xml]

<!DOCTYPE tp:taxon-treatment
  PUBLIC "-//TaxonX//DTD Taxonomic Treatment Publishing DTD v0 20100105//EN" "tax-treatment-NSO.dtd">
<tp:taxon-treatment xmlns:tp="http://www.plazi.org/taxpub"><tp:treatment-meta><kwd-group><label>Taxon classification</label><kwd><named-content content-type="kingdom">Plantae</named-content></kwd><kwd><named-content content-type="order">Rosales</named-content></kwd><kwd><named-content content-type="family">Rosaceae</named-content></kwd></kwd-group><mixed-citation publication-type="journal"><person-group><name><surname>Morales-Briones</surname><given-names>Diego F.</given-names></name></person-group><article-title><italic><tp:taxon-name><tp:taxon-name-part taxon-name-part-type="genus">Lachemilla</tp:taxon-name-part> <tp:taxon-name-part taxon-name-part-type="species">mexiquense</tp:taxon-name-part></tp:taxon-name></italic> (<tp:taxon-name><tp:taxon-name-part taxon-name-part-type="family">Rosaceae</tp:taxon-name-part></tp:taxon-name>), a new species from Mexico</article-title><source>PhytoKeys</source><day>25</day><month>3</month><year>2016</year><volume>2016</volume><issue>62</issue><fpage>25</fpage><lpage>32</lpage><pub-id pub-id-type="doi">10.3897/phytokeys.62.7953</pub-id></mixed-citation></tp:treatment-meta><tp:nomenclature><tp:taxon-name>
            <tp:taxon-name-part taxon-name-part-type="genus">Lachemilla</tp:taxon-name-part>
            <tp:taxon-name-part taxon-name-part-type="species">mexiquense</tp:taxon-name-part>
            <object-id xmlns:xlink="http://www.w3.org/1999/xlink" content-type="ipni" xlink:type="simple">urn:lsid:ipni.org:names:77153916-1</object-id>
          </tp:taxon-name><tp:taxon-authority>D.F. Morales-B.</tp:taxon-authority><tp:taxon-status xmlns:xlink="http://www.w3.org/1999/xlink" xlink:type="simple">sp. nov.</tp:taxon-status><xref ref-type="fig" rid="F1">Figures 1</xref><xref ref-type="fig" rid="F2">, 2A</xref></tp:nomenclature><tp:treatment-sec sec-type="Diagnosis"><title>Diagnosis.</title><p>
            <italic><tp:taxon-name><tp:taxon-name-part taxon-name-part-type="genus">Lachemilla</tp:taxon-name-part> <tp:taxon-name-part taxon-name-part-type="species">mexiquense</tp:taxon-name-part></tp:taxon-name></italic> differs from <italic><tp:taxon-name><tp:taxon-name-part taxon-name-part-type="genus">Lachemilla</tp:taxon-name-part> <tp:taxon-name-part taxon-name-part-type="species">aphanoides</tp:taxon-name-part></tp:taxon-name></italic> (Mutis ex L. f.) Rothm. by its caespitose and stoloniferous habit, creeping stems, basal leaves and basal stipule persistent, campanulate-elongate hypanthium and the presence of a single carpel.</p></tp:treatment-sec><tp:treatment-sec sec-type="Type"><title>Type.</title><p>MEXICO. Estado de México, Municipio Ocuilan, 4 km NE of Santa Martha on road Santa Martha–Huitzilac, <named-content xmlns:xlink="http://www.w3.org/1999/xlink" content-type="dwc:verbatimCoordinates" xlink:type="simple">19.07567°N, 99.36215°W</named-content>, alt. 3,050 m, 30 June, 2015, <italic>Morales-Briones D. F. &amp; Tenorio-Lezama P. 683.</italic> (holotype: <named-content xmlns:xlink="http://www.w3.org/1999/xlink" content-type="dwc:institutional_code" xlink:type="simple">ID</named-content>!; isotype: <named-content xmlns:xlink="http://www.w3.org/1999/xlink" content-type="dwc:institutional_code" xlink:type="simple">MEXU</named-content>!, <named-content xmlns:xlink="http://www.w3.org/1999/xlink" content-type="dwc:institutional_code" xlink:type="simple">QCA</named-content>!).</p></tp:treatment-sec><tp:treatment-sec sec-type="Description"><title>Description.</title><p>Caespitose herbs, stoloniferous; stems creeping, mat-forming, branches sometimes rooting, pilose. Basal leaves 3-parted, 6–20 × 5–15 mm, chartaceous, lateral segments bifid, segments obovate to cuneate, margin incised-dentate, lower surface <!--PageBreak-->pilose, upper surface sparsely pilose to glabrescent; petioles 12–35 mm long; stipules 5–15 mm long, adnate to the petiole at base, free, entire and acute at apex, membranaceous, greenish-white. Stem leaves 3-parted, 7–12 × 4–7 mm, chartaceous, lateral lobes entire or bifid, segments obovate to cuneate, margin deeply cleft, lower surface pilose, upper surface sparsely pilose to glabrescent; petioles 3–5 mm long; stipules 3–8 mm long, adnate to the petiole at base, free at apex, 6-lobed at apex, membranaceous and greenish-white at base, chartaceous and green at apex. Inflorescences axillary or terminal, glomerulate, 6–10 flowered cymes; floral bracts lobed, spreading; pedicels 1–1.5 mm long, pilose at apex. Flowers 1.2–1.5 mm long; hypanthium campanulate-elongate 1–1.2 × 0.6–0.8 mm, glabrous outside, glabrous inside, green when young, reddish at maturity; episepals 4, ovate, 0.6–0.7 × 0.5–0.7 mm, glabrous, apex acute; sepals 4, <!--PageBreak-->lanceolate, 0.5–0.6 × 0.2–0.3 mm, glabrous, apex acute; stamens 2, filaments 0.2–0.3 mm long; carpels 1, stigma clavate. Achenes ovoid-globose, 0.9–1.1 × 0.6–0.8 mm, glabrous, one-seeded. Seeds ovate, 0.7–0.8 × 0.4–0.6 mm, pink, glabrous.</p><!--PageBreak--></tp:treatment-sec><tp:treatment-sec sec-type="Distribution and ecology"><title>Distribution and ecology.</title><p>
            <italic><tp:taxon-name><tp:taxon-name-part taxon-name-part-type="genus">Lachemilla</tp:taxon-name-part> <tp:taxon-name-part taxon-name-part-type="species">mexiquense</tp:taxon-name-part></tp:taxon-name></italic> is only known from the State of Mexico, municipality of Ocuilan, at ca. 3050 m altitude (Figures <xref ref-type="fig" rid="F2">2B</xref>, <xref ref-type="fig" rid="F3">3</xref>). <italic><tp:taxon-name><tp:taxon-name-part taxon-name-part-type="genus">Lachemilla</tp:taxon-name-part> <tp:taxon-name-part taxon-name-part-type="species">mexiquense</tp:taxon-name-part></tp:taxon-name></italic> grows at the border of dense forest of various species of <italic><tp:taxon-name><tp:taxon-name-part taxon-name-part-type="genus">Pinus</tp:taxon-name-part></tp:taxon-name></italic>. This species lives in sympatry with <italic><tp:taxon-name><tp:taxon-name-part taxon-name-part-type="genus">Lachemilla</tp:taxon-name-part> <tp:taxon-name-part taxon-name-part-type="species">procumbens</tp:taxon-name-part></tp:taxon-name></italic> (Rose) Rydb., <italic><tp:taxon-name><tp:taxon-name-part taxon-name-part-type="genus">Lachemilla</tp:taxon-name-part> <tp:taxon-name-part taxon-name-part-type="species">vulcanica</tp:taxon-name-part></tp:taxon-name></italic> (Schltdl. &amp; Cham.) Rydb., and <italic><tp:taxon-name><tp:taxon-name-part taxon-name-part-type="genus">Lachemilla</tp:taxon-name-part> <tp:taxon-name-part taxon-name-part-type="species">aphanoides</tp:taxon-name-part></tp:taxon-name></italic> (Mutis ex L. f.) Rothm. It was collected in flower and fruit in late June.</p><fig id="F1" position="float" orientation="portrait"><label>Figure 1.</label><caption><p>
          <italic><tp:taxon-name><tp:taxon-name-part taxon-name-part-type="genus">Lachemilla</tp:taxon-name-part> <tp:taxon-name-part taxon-name-part-type="species">mexiquense</tp:taxon-name-part></tp:taxon-name></italic>. <bold>A</bold> Habit <bold>B</bold> Basal leaf and stipule <bold>C</bold> Flowering branch <bold>D</bold> Flower. Illustration by P. Lu-Irving.</p></caption><graphic xmlns:xlink="http://www.w3.org/1999/xlink" xlink:href="phytokeys-062-025-g001.jpg" position="float" orientation="portrait" xlink:type="simple" id="oo_82771.jpg"/></fig><fig id="F2" position="float" orientation="portrait"><label>Figure 2.</label><caption><p>
          <italic><tp:taxon-name><tp:taxon-name-part taxon-name-part-type="genus">Lachemilla</tp:taxon-name-part> <tp:taxon-name-part taxon-name-part-type="species">mexiquense</tp:taxon-name-part></tp:taxon-name></italic>. <bold>A</bold> Habit <bold>B</bold> Type locality.</p></caption><graphic xmlns:xlink="http://www.w3.org/1999/xlink" xlink:href="phytokeys-062-025-g002.jpg" position="float" orientation="portrait" xlink:type="simple" id="oo_82772.jpg"/></fig><fig id="F3" position="float" orientation="portrait"><label>Figure 3.</label><caption><p>Geographic distribution of <italic><tp:taxon-name><tp:taxon-name-part taxon-name-part-type="genus">Lachemilla</tp:taxon-name-part> <tp:taxon-name-part taxon-name-part-type="species">mexiquense</tp:taxon-name-part></tp:taxon-name></italic>.</p></caption><graphic xmlns:xlink="http://www.w3.org/1999/xlink" xlink:href="phytokeys-062-025-g003.jpg" position="float" orientation="portrait" xlink:type="simple" id="oo_82773.jpg"/></fig></tp:treatment-sec><tp:treatment-sec sec-type="Etymology"><title>Etymology.</title><p>The specific epithet refers to the demonym for State of Mexico where the type specimen was collected.</p></tp:treatment-sec><tp:treatment-sec sec-type="Conservation status"><title>Conservation status.</title><p>
            <italic><tp:taxon-name><tp:taxon-name-part taxon-name-part-type="genus">Lachemilla</tp:taxon-name-part> <tp:taxon-name-part taxon-name-part-type="species">mexiquense</tp:taxon-name-part></tp:taxon-name></italic> has a very limited geographic distribution, and is only known from the type locality (Figures <xref ref-type="fig" rid="F2">2B</xref>, <xref ref-type="fig" rid="F3">3</xref>). It occurs right outside the limits of the Cumbres del Ajusco National Park and Lagunas de Zempoala National Park. The type locality has been severely impacted by human activities, including conversion to agriculture (sheep and cow grazing). Following the <xref ref-type="bibr" rid="B3">IUCN (2014)</xref> guidelines, based on the reduced geographic distribution and altered land use at the type locality, this species should be categorized as <abbrev xmlns:xlink="http://www.w3.org/1999/xlink" xlink:type="simple"><def><p>endangered </p></def>(EN)</abbrev>, at least until other populations are discovered.</p></tp:treatment-sec><tp:treatment-sec sec-type="Notes"><title>Notes.</title><p>
            <italic><tp:taxon-name><tp:taxon-name-part taxon-name-part-type="genus">Lachemilla</tp:taxon-name-part> <tp:taxon-name-part taxon-name-part-type="species">mexiquense</tp:taxon-name-part></tp:taxon-name></italic> resembles <italic><tp:taxon-name><tp:taxon-name-part taxon-name-part-type="genus">Lachemilla</tp:taxon-name-part> <tp:taxon-name-part taxon-name-part-type="species">aphanoides</tp:taxon-name-part></tp:taxon-name></italic> by having tripartite leaves with bifid lateral segments and glomerulate inflorescence with entirely glabrous flowers. Nevertheless, <italic><tp:taxon-name><tp:taxon-name-part taxon-name-part-type="genus">Lachemilla</tp:taxon-name-part> <tp:taxon-name-part taxon-name-part-type="species">mexiquense</tp:taxon-name-part></tp:taxon-name></italic> differs from <italic><tp:taxon-name><tp:taxon-name-part taxon-name-part-type="genus">Lachemilla</tp:taxon-name-part> <tp:taxon-name-part taxon-name-part-type="species">aphanoides</tp:taxon-name-part></tp:taxon-name></italic> by its caespitose habit, creeping stems, and stolons that form dense mats. Also, the basal leaves and basal stipules are persistent, and flowers are smaller (1.2–1.5 mm long) with a campanulate-elongate hypanthium and single carpel. <italic><tp:taxon-name><tp:taxon-name-part taxon-name-part-type="genus">Lachemilla</tp:taxon-name-part> <tp:taxon-name-part taxon-name-part-type="species">rupestris</tp:taxon-name-part></tp:taxon-name></italic> (Kunth) Rothm., a species from Andean South America with similar habit, differs from <italic><tp:taxon-name><tp:taxon-name-part taxon-name-part-type="genus">Lachemilla</tp:taxon-name-part> <tp:taxon-name-part taxon-name-part-type="species">mexiquense</tp:taxon-name-part></tp:taxon-name></italic> by having <!--PageBreak-->entire lateral segments of the leaves, yellow-brown membranaceuos basal stipules, and larger flowers (2.5–3 mm long) with a turbinate-campanulate hypanthium, sericeous-hirsute pubescence, and 2–4 carpels.</p><p>In addition, phylogenetic analyses of chloroplast and nuclear DNA (Morales-Briones et al. unpubl. data) clearly separate <italic><tp:taxon-name><tp:taxon-name-part taxon-name-part-type="genus">Lachemilla</tp:taxon-name-part> <tp:taxon-name-part taxon-name-part-type="species">mexiquense</tp:taxon-name-part></tp:taxon-name></italic> from <italic><tp:taxon-name><tp:taxon-name-part taxon-name-part-type="genus">Lachemilla</tp:taxon-name-part> <tp:taxon-name-part taxon-name-part-type="species">aphanoides</tp:taxon-name-part></tp:taxon-name></italic> and <italic><tp:taxon-name><tp:taxon-name-part taxon-name-part-type="genus">Lachemilla</tp:taxon-name-part> <tp:taxon-name-part taxon-name-part-type="species">rupestris</tp:taxon-name-part></tp:taxon-name></italic>. The chloroplast phylogeny place it as sister species of the ‘Orbiculate group,’ which encompasses species with stoloniferous habit, palmately lobed or cleft leaves, and flowers disposed in profuse terminal cymes, like <italic><tp:taxon-name><tp:taxon-name-part taxon-name-part-type="genus">Lachemilla</tp:taxon-name-part> <tp:taxon-name-part taxon-name-part-type="species">pectinata</tp:taxon-name-part></tp:taxon-name></italic> (Kunth) Rothm. The nuclear phylogeny fails to confidently resolve the phylogenetic position of <italic><tp:taxon-name><tp:taxon-name-part taxon-name-part-type="genus">Lachemilla</tp:taxon-name-part> <tp:taxon-name-part taxon-name-part-type="species">mexiquense</tp:taxon-name-part></tp:taxon-name></italic>, suggesting that it may be of hybrid origin, a common pattern seen throughout <italic><tp:taxon-name><tp:taxon-name-part taxon-name-part-type="genus">Lachemilla</tp:taxon-name-part></tp:taxon-name></italic>.</p></tp:treatment-sec><ref-list><ref id="B3"><mixed-citation xmlns:xlink="http://www.w3.org/1999/xlink" xlink:type="simple">
          <institution xlink:type="simple">IUCN Standards and Petitions Subcommittee</institution> (<year>2014</year>) <source>Guidelines for using the IUCN Red List Categories and Criteria. Version 11</source>. <comment>Prepared by the Standards and Petitions Subcommittee</comment>. <ext-link xlink:type="simple" ext-link-type="uri" xlink:href="http://www.iucnredlist.org/documents/RedListGuidelines.pdf">http://www.iucnredlist.org/documents/RedListGuidelines.pdf</ext-link> [<date-in-citation content-type="access-date">accessed: 15 Nov 2015</date-in-citation>]</mixed-citation></ref></ref-list></tp:taxon-treatment>
